# Supplementary material for: Hypo-Osmoregulatory Roles of Vasotocinergic and Isotocinergic Systems in the Intestines of Two European Sea Bass Lineages
Source: Int J Mol Sci. 2022 Nov 7;23(21):13636. doi: 10.3390/ijms232113636 (PMC9655083; doi:10.3390/ijms232113636)
Supplement: Supplementary file 1 [file ijms-23-13636-s001.zip]

Archive with 1 entries (1 files):
- ijms-1981023-supplementary.pdf
